# Supplementary material for: The Subnational Human Development Database
Source: Sci Data. 2019 Mar 12;6:190038. doi: 10.1038/sdata.2019.38 (PMC6413757; doi:10.1038/sdata.2019.38)
Supplement: Supplementary file 1 [file sdata201938-isa1.zip]

Archive with 3 entries (3 files):
- i_Investigation.txt
- s_Smits406A_study.txt
- a_Smits406A_assay.txt
