# Supplementary material for: The Subnational Human Development Database
Source: Sci Data. 2019 Mar 12;6:190038. doi: 10.1038/sdata.2019.38 (PMC6413757; doi:10.1038/sdata.2019.38)
Supplement: Supplementary file 1 [file sdata201938-isa1.zip › i_Investigation.txt]

# Investigation File generated for Scientific Data with Investigation File Authoring Tool version 0.1.0 on 25/01/2019 - This metadata file is CC0
ONTOLOGY SOURCE REFERENCE
Term Source Name	GAZ	ENVO	ERO	OBI	IDO	NCIT
Term Source File	http://data.bioontology.org/ontologies/GAZ	http://data.bioontology.org/ontologies/ENVO	http://data.bioontology.org/ontologies/ERO	http://data.bioontology.org/ontologies/OBI	http://data.bioontology.org/ontologies/IDO	http://data.bioontology.org/ontologies/NCIT
Term Source Version	$Revision: 1.512 $		2013-08-02	2014-08-18	2017-11-03	17.06d
Term Source Description	Gazetteer	Environment Ontology	Eagle-I Research Resource Ontology	Ontology for Biomedical Investigations	Infectious Disease Ontology	National Cancer Institute Thesaurus
INVESTIGATION
Investigation Identifier
Investigation Title
Investigation Description
Investigation Submission Date
Investigation Public Release Date
INVESTIGATION PUBLICATIONS
Investigation PubMed ID
Investigation Publication DOI
Investigation Publication Author List
Investigation Publication Title
Investigation Publication Status
Investigation Publication Status Term Accession Number
Investigation Publication Status Term Source REF
INVESTIGATION CONTACTS
Investigation Person Last Name
Investigation Person Mid Initials
Investigation Person First Name
Investigation Person Address
Investigation Person Phone
Investigation Person Fax
Investigation Person Email
Investigation Person Affiliation
Investigation Person Roles
Investigation Person Roles Term Accession Number
Investigation Person Roles Term Source REF
STUDY
Study Identifier	10.1038/sdata.2019.38
Study Title	The Subnational Human Development Database
Study Submission Date	06/08/2018
Study Public Release Date	12/03/2019
Study Description	http://www.nature.com/articles/sdata201938#abstract
Study File Name	s_Smits406A_study.txt
Comment[Subject Keywords]	//;//;//;/
Comment[Manuscript Licence]	CC BY-4.0
Comment[Experimental Metadata Licence]	CC0
Comment[Supplementary Information File Name]	
Comment[Supplementary Information File Type]	x-zip-compressed
Comment[Supplementary Information File URL]	http://www.nature.com/articles/sdata201938#supplementary-information
Comment[Data Repository]	figshare
Comment[Data Record Accession]	doi:10.6084/m9.figshare.c.4353632
Comment[Data Record URI]	https://doi.org/10.6084/m9.figshare.c.4353632
STUDY DESIGN DESCRIPTORS
Study Design Type	longitudinal study design	data integration objective
Study Design Type Term Accession Number	""	ERO:0100092
Study Design Type Term Source REF	""	ERO
STUDY PUBLICATIONS
Study PubMed ID
Study Publication DOI
Study Publication Author List
Study Publication Title
Study Publication Status
Study Publication Status Term Accession Number
Study Publication Status Term Source REF
STUDY FACTORS
Study Factor Name	region	year
Study Factor Type	geographic location	temporal_interval
Study Factor Type Term Accession Number	GAZ:00000448	http://www.ifomis.org/bfo/1.1/span#TemporalInterval
Study Factor Type Term Source REF	OBI	IDO
STUDY ASSAYS
Study Assay Measurement Type	Socioeconomic Factors
Study Assay Measurement Type Term Accession Number	NCIT:C17468
Study Assay Measurement Type Term Source REF	NCIT
Study Assay Technology Type	digital curation
Study Assay Technology Type Term Accession Number	""
Study Assay Technology Type Term Source REF	""
Study Assay Technology Platform	""
Study Assay File Name	a_Smits406A_assay.txt
STUDY PROTOCOLS
Study Protocol Name	Data sources	Estimating the SHDI components	Data Processing
Study Protocol Type	information acquisition	data transformation	data transformation
Study Protocol Type Term Accession Number	OBI:0600013	OBI:0200000	OBI:0200000
Study Protocol Type Term Source REF	OBI	ERO	ERO
Study Protocol Description			
Study Protocol URI	""	""	""
Study Protocol Version			
Study Protocol Parameters Name	""	""	""
Study Protocol Parameters Name Term Accession Number	""	""	""
Study Protocol Parameters Name Term Source REF	""	""	""
Study Protocol Components Name	""	""	""
Study Protocol Components Type	""	""	""
Study Protocol Components Type Term Accession Number	""	""	""
Study Protocol Components Type Term Source REF	""	""	""
STUDY CONTACTS
Study Person Last Name	Smits	Permanyer
Study Person First Name	Jeroen	Iñaki
Study Person Mid Initials		
Study Person Email	j.smits@fm.ru.nl	""
Study Person Phone		
Study Person Fax		
Study Person Address		
Study Person Affiliation	Global Data Lab, Institute for management Research, Radboud University, Nijmegen, Netherlands	Centre d’Estudis Demogràfics, Universitat Autònoma de Barcelona, Bellaterra, Spain
Study Person Roles		
Study Person Roles Term Accession Number		
Study Person Roles Term Source REF		
Comment[Study Person ORCID]	0000-0002-5802-975X	0000-0002-7051-5144
Comment[Funder]		
Comment[FundRef ID]		
Comment[Funder Term Source REF]		
Comment[Grant Identifier]		
