# Supplementary material for: The Subnational Human Development Database
Source: Sci Data. 2019 Mar 12;6:190038. doi: 10.1038/sdata.2019.38 (PMC6413757; doi:10.1038/sdata.2019.38)
Supplement: Supplementary file 1 [file sdata201938-isa1.zip › s_Smits406A_study.txt]

Source Name	Characteristics[geographical location]	Term Source REF	Term Accession Number	Characteristics[environment type]	Term Source REF	Term Accession Number	Protocol REF	Sample Name	Factor Value[region]	Factor Value[year]
Statistical Offices, GDL Area Database and UNDP Database	Afghanistan	GAZ	GAZ:00006882	anthropogenic environment	ENVO	ENVO:01000313	Data sources	AFG	subnational regions	1990/2017
Statistical Offices, GDL Area Database and UNDP Database	Angola	GAZ	GAZ:00001095	anthropogenic environment	ENVO	ENVO:01000313	Data sources	AGO	subnational regions	1990/2017
Statistical Offices, GDL Area Database and UNDP Database	Albania	GAZ	GAZ:00002953	anthropogenic environment	ENVO	ENVO:01000313	Data sources	ALB	subnational regions	1990/2017
Statistical Offices, GDL Area Database and UNDP Database	Argentina	GAZ	GAZ:00002928	anthropogenic environment	ENVO	ENVO:01000313	Data sources	ARG	subnational regions	1990/2017
Statistical Offices, GDL Area Database and UNDP Database	Armenia	GAZ	GAZ:00004094	anthropogenic environment	ENVO	ENVO:01000313	Data sources	ARM	subnational regions	1990/2017
Statistical Offices, GDL Area Database and UNDP Database	Australia	GAZ	GAZ:00000463	anthropogenic environment	ENVO	ENVO:01000313	Data sources	AUS	subnational regions	1990/2017
Statistical Offices, GDL Area Database and UNDP Database	Austria	GAZ	GAZ:00002942	anthropogenic environment	ENVO	ENVO:01000313	Data sources	AUT	subnational regions	1990/2017
Statistical Offices, GDL Area Database and UNDP Database	Azerbaijan	GAZ	GAZ:00004941	anthropogenic environment	ENVO	ENVO:01000313	Data sources	AZE	subnational regions	1990/2017
Statistical Offices, GDL Area Database and UNDP Database	Burundi	GAZ	GAZ:00001090	anthropogenic environment	ENVO	ENVO:01000313	Data sources	BDI	subnational regions	1990/2017
Statistical Offices, GDL Area Database and UNDP Database	Belgium	GAZ	GAZ:00002938	anthropogenic environment	ENVO	ENVO:01000313	Data sources	BEL	subnational regions	1990/2017
Statistical Offices, GDL Area Database and UNDP Database	Benin	GAZ	GAZ:00000904	anthropogenic environment	ENVO	ENVO:01000313	Data sources	BEN	subnational regions	1990/2017
Statistical Offices, GDL Area Database and UNDP Database	Burkina Faso	GAZ	GAZ:00000905	anthropogenic environment	ENVO	ENVO:01000313	Data sources	BFA	subnational regions	1990/2017
Statistical Offices, GDL Area Database and UNDP Database	Bangladesh	GAZ	GAZ:00003750	anthropogenic environment	ENVO	ENVO:01000313	Data sources	BGD	subnational regions	1990/2017
Statistical Offices, GDL Area Database and UNDP Database	Bulgaria	GAZ	GAZ:00002950	anthropogenic environment	ENVO	ENVO:01000313	Data sources	BGR	subnational regions	1990/2017
Statistical Offices, GDL Area Database and UNDP Database	Bosnia and Herzegovina	GAZ	GAZ:00006887	anthropogenic environment	ENVO	ENVO:01000313	Data sources	BIH	subnational regions	1990/2017
Statistical Offices, GDL Area Database and UNDP Database	Belarus	GAZ	GAZ:00006886	anthropogenic environment	ENVO	ENVO:01000313	Data sources	BLR	subnational regions	1990/2017
Statistical Offices, GDL Area Database and UNDP Database	Belize	GAZ	GAZ:00002934	anthropogenic environment	ENVO	ENVO:01000313	Data sources	BLZ	subnational regions	1990/2017
Statistical Offices, GDL Area Database and UNDP Database	Bolivia	GAZ	GAZ:00002511	anthropogenic environment	ENVO	ENVO:01000313	Data sources	BOL	subnational regions	1990/2017
Statistical Offices, GDL Area Database and UNDP Database	Brazil	GAZ	GAZ:00002828	anthropogenic environment	ENVO	ENVO:01000313	Data sources	BRA	subnational regions	1990/2017
Statistical Offices, GDL Area Database and UNDP Database	Barbados	GAZ	GAZ:00001251	anthropogenic environment	ENVO	ENVO:01000313	Data sources	BRB	subnational regions	1990/2017
Statistical Offices, GDL Area Database and UNDP Database	Bhutan	GAZ	GAZ:00003920	anthropogenic environment	ENVO	ENVO:01000313	Data sources	BTN	subnational regions	1990/2017
Statistical Offices, GDL Area Database and UNDP Database	Botswana	GAZ	GAZ:00001097	anthropogenic environment	ENVO	ENVO:01000313	Data sources	BWA	subnational regions	1990/2017
Statistical Offices, GDL Area Database and UNDP Database	Central African Republic	GAZ	GAZ:00001089	anthropogenic environment	ENVO	ENVO:01000313	Data sources	CAF	subnational regions	1990/2017
Statistical Offices, GDL Area Database and UNDP Database	Canada	GAZ	GAZ:00002560	anthropogenic environment	ENVO	ENVO:01000313	Data sources	CAN	subnational regions	1990/2017
Statistical Offices, GDL Area Database and UNDP Database	Switzerland	GAZ	GAZ:00002941	anthropogenic environment	ENVO	ENVO:01000313	Data sources	CHE	subnational regions	1990/2017
Statistical Offices, GDL Area Database and UNDP Database	Chile	GAZ	GAZ:00002825	anthropogenic environment	ENVO	ENVO:01000313	Data sources	CHL	subnational regions	1990/2017
Statistical Offices, GDL Area Database and UNDP Database	China	GAZ	GAZ:00002845	anthropogenic environment	ENVO	ENVO:01000313	Data sources	CHN	subnational regions	1990/2017
Statistical Offices, GDL Area Database and UNDP Database	Cote d'Ivoire	GAZ	GAZ:00000906	anthropogenic environment	ENVO	ENVO:01000313	Data sources	CIV	subnational regions	1990/2017
Statistical Offices, GDL Area Database and UNDP Database	Cameroon	GAZ	GAZ:00001093	anthropogenic environment	ENVO	ENVO:01000313	Data sources	CMR	subnational regions	1990/2017
Statistical Offices, GDL Area Database and UNDP Database	Democratic Republic of the Congo	GAZ	GAZ:00001086	anthropogenic environment	ENVO	ENVO:01000313	Data sources	COD	subnational regions	1990/2017
Statistical Offices, GDL Area Database and UNDP Database	Republic of Congo	GAZ	GAZ:00001088	anthropogenic environment	ENVO	ENVO:01000313	Data sources	COG	subnational regions	1990/2017
Statistical Offices, GDL Area Database and UNDP Database	Colombia	GAZ	GAZ:00002929	anthropogenic environment	ENVO	ENVO:01000313	Data sources	COL	subnational regions	1990/2017
Statistical Offices, GDL Area Database and UNDP Database	Comoros	GAZ	GAZ:00005820	anthropogenic environment	ENVO	ENVO:01000313	Data sources	COM	subnational regions	1990/2017
Statistical Offices, GDL Area Database and UNDP Database	Cape Verde	GAZ	GAZ:00001227	anthropogenic environment	ENVO	ENVO:01000313	Data sources	CPV	subnational regions	1990/2017
Statistical Offices, GDL Area Database and UNDP Database	Costa Rica	GAZ	GAZ:00002901	anthropogenic environment	ENVO	ENVO:01000313	Data sources	CRI	subnational regions	1990/2017
Statistical Offices, GDL Area Database and UNDP Database	Cuba	GAZ	GAZ:00003762	anthropogenic environment	ENVO	ENVO:01000313	Data sources	CUB	subnational regions	1990/2017
Statistical Offices, GDL Area Database and UNDP Database	Czech Republic	GAZ	GAZ:00002954	anthropogenic environment	ENVO	ENVO:01000313	Data sources	CZE	subnational regions	1990/2017
Statistical Offices, GDL Area Database and UNDP Database	Germany	GAZ	GAZ:00002646	anthropogenic environment	ENVO	ENVO:01000313	Data sources	DEU	subnational regions	1990/2017
Statistical Offices, GDL Area Database and UNDP Database	Djibouti	GAZ	GAZ:00000582	anthropogenic environment	ENVO	ENVO:01000313	Data sources	DJI	subnational regions	1990/2017
Statistical Offices, GDL Area Database and UNDP Database	Kingdom of Denmark	GAZ	GAZ:00002635	anthropogenic environment	ENVO	ENVO:01000313	Data sources	DNK	subnational regions	1990/2017
Statistical Offices, GDL Area Database and UNDP Database	Dominican Republic	GAZ	GAZ:00003952	anthropogenic environment	ENVO	ENVO:01000313	Data sources	DOM	subnational regions	1990/2017
Statistical Offices, GDL Area Database and UNDP Database	Algeria	GAZ	GAZ:00000563	anthropogenic environment	ENVO	ENVO:01000313	Data sources	DZA	subnational regions	1990/2017
Statistical Offices, GDL Area Database and UNDP Database	Ecuador	GAZ	GAZ:00002912	anthropogenic environment	ENVO	ENVO:01000313	Data sources	ECU	subnational regions	1990/2017
Statistical Offices, GDL Area Database and UNDP Database	Egypt	GAZ	GAZ:00003934	anthropogenic environment	ENVO	ENVO:01000313	Data sources	EGY	subnational regions	1990/2017
Statistical Offices, GDL Area Database and UNDP Database	Eritrea	GAZ	GAZ:00000581	anthropogenic environment	ENVO	ENVO:01000313	Data sources	ERI	subnational regions	1990/2017
Statistical Offices, GDL Area Database and UNDP Database	Kingdom of Spain	GAZ	GAZ:00000591	anthropogenic environment	ENVO	ENVO:01000313	Data sources	ESP	subnational regions	1990/2017
Statistical Offices, GDL Area Database and UNDP Database	Estonia	GAZ	GAZ:00002959	anthropogenic environment	ENVO	ENVO:01000313	Data sources	EST	subnational regions	1990/2017
Statistical Offices, GDL Area Database and UNDP Database	Ethiopia	GAZ	GAZ:00000567	anthropogenic environment	ENVO	ENVO:01000313	Data sources	ETH	subnational regions	1990/2017
Statistical Offices, GDL Area Database and UNDP Database	Finland	GAZ	GAZ:00002937	anthropogenic environment	ENVO	ENVO:01000313	Data sources	FIN	subnational regions	1990/2017
Statistical Offices, GDL Area Database and UNDP Database	Fiji	GAZ	GAZ:00006891	anthropogenic environment	ENVO	ENVO:01000313	Data sources	FJI	subnational regions	1990/2017
Statistical Offices, GDL Area Database and UNDP Database	French Republic	GAZ	GAZ:00002940	anthropogenic environment	ENVO	ENVO:01000313	Data sources	FRA	subnational regions	1990/2017
Statistical Offices, GDL Area Database and UNDP Database	Gabon	GAZ	GAZ:00001092	anthropogenic environment	ENVO	ENVO:01000313	Data sources	GAB	subnational regions	1990/2017
Statistical Offices, GDL Area Database and UNDP Database	United Kingdom	GAZ	GAZ:00002637	anthropogenic environment	ENVO	ENVO:01000313	Data sources	GBR	subnational regions	1990/2017
Statistical Offices, GDL Area Database and UNDP Database	Georgia	GAZ	GAZ:00004942	anthropogenic environment	ENVO	ENVO:01000313	Data sources	GEO	subnational regions	1990/2017
Statistical Offices, GDL Area Database and UNDP Database	Ghana	GAZ	GAZ:00000908	anthropogenic environment	ENVO	ENVO:01000313	Data sources	GHA	subnational regions	1990/2017
Statistical Offices, GDL Area Database and UNDP Database	Guinea	GAZ	GAZ:00000909	anthropogenic environment	ENVO	ENVO:01000313	Data sources	GIN	subnational regions	1990/2017
Statistical Offices, GDL Area Database and UNDP Database	Gambia	GAZ	GAZ:00000907	anthropogenic environment	ENVO	ENVO:01000313	Data sources	GMB	subnational regions	1990/2017
Statistical Offices, GDL Area Database and UNDP Database	Guinea-Bissau	GAZ	GAZ:00000910	anthropogenic environment	ENVO	ENVO:01000313	Data sources	GNB	subnational regions	1990/2017
Statistical Offices, GDL Area Database and UNDP Database	Equatorial Guinea	GAZ	GAZ:00001091	anthropogenic environment	ENVO	ENVO:01000313	Data sources	GNQ	subnational regions	1990/2017
Statistical Offices, GDL Area Database and UNDP Database	Greece	GAZ	GAZ:00002945	anthropogenic environment	ENVO	ENVO:01000313	Data sources	GRC	subnational regions	1990/2017
Statistical Offices, GDL Area Database and UNDP Database	Guatemala	GAZ	GAZ:00002936	anthropogenic environment	ENVO	ENVO:01000313	Data sources	GTM	subnational regions	1990/2017
Statistical Offices, GDL Area Database and UNDP Database	Guyana	GAZ	GAZ:00002522	anthropogenic environment	ENVO	ENVO:01000313	Data sources	GUY	subnational regions	1990/2017
Statistical Offices, GDL Area Database and UNDP Database	Honduras	GAZ	GAZ:00002894	anthropogenic environment	ENVO	ENVO:01000313	Data sources	HND	subnational regions	1990/2017
Statistical Offices, GDL Area Database and UNDP Database	Croatia	GAZ	GAZ:00002719	anthropogenic environment	ENVO	ENVO:01000313	Data sources	HRV	subnational regions	1990/2017
Statistical Offices, GDL Area Database and UNDP Database	Haiti	GAZ	GAZ:00003953	anthropogenic environment	ENVO	ENVO:01000313	Data sources	HTI	subnational regions	1990/2017
Statistical Offices, GDL Area Database and UNDP Database	Hungary	GAZ	GAZ:00002952	anthropogenic environment	ENVO	ENVO:01000313	Data sources	HUN	subnational regions	1990/2017
Statistical Offices, GDL Area Database and UNDP Database	Indonesia	GAZ	GAZ:00003727	anthropogenic environment	ENVO	ENVO:01000313	Data sources	IDN	subnational regions	1990/2017
Statistical Offices, GDL Area Database and UNDP Database	India	GAZ	GAZ:00002839	anthropogenic environment	ENVO	ENVO:01000313	Data sources	IND	subnational regions	1990/2017
Statistical Offices, GDL Area Database and UNDP Database	Republic of Ireland	GAZ	GAZ:00002943	anthropogenic environment	ENVO	ENVO:01000313	Data sources	IRL	subnational regions	1990/2017
Statistical Offices, GDL Area Database and UNDP Database	Iran	GAZ	GAZ:00004474	anthropogenic environment	ENVO	ENVO:01000313	Data sources	IRN	subnational regions	1990/2017
Statistical Offices, GDL Area Database and UNDP Database	Iraq	GAZ	GAZ:00004483	anthropogenic environment	ENVO	ENVO:01000313	Data sources	IRQ	subnational regions	1990/2017
Statistical Offices, GDL Area Database and UNDP Database	Italy	GAZ	GAZ:00002650	anthropogenic environment	ENVO	ENVO:01000313	Data sources	ITA	subnational regions	1990/2017
Statistical Offices, GDL Area Database and UNDP Database	Jamaica	GAZ	GAZ:00251084	anthropogenic environment	ENVO	ENVO:01000313	Data sources	JAM	subnational regions	1990/2017
Statistical Offices, GDL Area Database and UNDP Database	Jordan	GAZ	GAZ:00002473	anthropogenic environment	ENVO	ENVO:01000313	Data sources	JOR	subnational regions	1990/2017
Statistical Offices, GDL Area Database and UNDP Database	Japan	GAZ	GAZ:00002747	anthropogenic environment	ENVO	ENVO:01000313	Data sources	JPN	subnational regions	1990/2017
Statistical Offices, GDL Area Database and UNDP Database	Kazakhstan	GAZ	GAZ:00004999	anthropogenic environment	ENVO	ENVO:01000313	Data sources	KAZ	subnational regions	1990/2017
Statistical Offices, GDL Area Database and UNDP Database	Kenya	GAZ	GAZ:00001101	anthropogenic environment	ENVO	ENVO:01000313	Data sources	KEN	subnational regions	1990/2017
Statistical Offices, GDL Area Database and UNDP Database	Kyrgyzstan	GAZ	GAZ:00006893	anthropogenic environment	ENVO	ENVO:01000313	Data sources	KGZ	subnational regions	1990/2017
Statistical Offices, GDL Area Database and UNDP Database	Cambodia	GAZ	GAZ:00006888	anthropogenic environment	ENVO	ENVO:01000313	Data sources	KHM	subnational regions	1990/2017
Statistical Offices, GDL Area Database and UNDP Database	South Korea	GAZ	GAZ:00002802	anthropogenic environment	ENVO	ENVO:01000313	Data sources	KOR	subnational regions	1990/2017
Statistical Offices, GDL Area Database and UNDP Database	Kuwait	GAZ	GAZ:00005285	anthropogenic environment	ENVO	ENVO:01000313	Data sources	KWT	subnational regions	1990/2017
Statistical Offices, GDL Area Database and UNDP Database	Laos	GAZ	GAZ:00006889	anthropogenic environment	ENVO	ENVO:01000313	Data sources	LAO	subnational regions	1990/2017
Statistical Offices, GDL Area Database and UNDP Database	Lebanon	GAZ	GAZ:00002478	anthropogenic environment	ENVO	ENVO:01000313	Data sources	LBN	subnational regions	1990/2017
Statistical Offices, GDL Area Database and UNDP Database	Liberia	GAZ	GAZ:00000911	anthropogenic environment	ENVO	ENVO:01000313	Data sources	LBR	subnational regions	1990/2017
Statistical Offices, GDL Area Database and UNDP Database	Libya	GAZ	GAZ:00000566	anthropogenic environment	ENVO	ENVO:01000313	Data sources	LBY	subnational regions	1990/2017
Statistical Offices, GDL Area Database and UNDP Database	Lesotho	GAZ	GAZ:00001098	anthropogenic environment	ENVO	ENVO:01000313	Data sources	LSO	subnational regions	1990/2017
Statistical Offices, GDL Area Database and UNDP Database	Lithuania	GAZ	GAZ:00002960	anthropogenic environment	ENVO	ENVO:01000313	Data sources	LTU	subnational regions	1990/2017
Statistical Offices, GDL Area Database and UNDP Database	Latvia	GAZ	GAZ:00002650	anthropogenic environment	ENVO	ENVO:01000313	Data sources	LVA	subnational regions	1990/2017
Statistical Offices, GDL Area Database and UNDP Database	Morocco	GAZ	GAZ:00000565	anthropogenic environment	ENVO	ENVO:01000313	Data sources	MAR	subnational regions	1990/2017
Statistical Offices, GDL Area Database and UNDP Database	Moldova	GAZ	GAZ:00003897	anthropogenic environment	ENVO	ENVO:01000313	Data sources	MDA	subnational regions	1990/2017
Statistical Offices, GDL Area Database and UNDP Database	Madagascar	GAZ	GAZ:00001108	anthropogenic environment	ENVO	ENVO:01000313	Data sources	MDG	subnational regions	1990/2017
Statistical Offices, GDL Area Database and UNDP Database	Maldives Archipelago	GAZ	GAZ:00006924	anthropogenic environment	ENVO	ENVO:01000313	Data sources	MDV	subnational regions	1990/2017
Statistical Offices, GDL Area Database and UNDP Database	Mexico	GAZ	GAZ:00002852	anthropogenic environment	ENVO	ENVO:01000313	Data sources	MEX	subnational regions	1990/2017
Statistical Offices, GDL Area Database and UNDP Database	Macedonia	GAZ	GAZ:00006895	anthropogenic environment	ENVO	ENVO:01000313	Data sources	MKD	subnational regions	1990/2017
Statistical Offices, GDL Area Database and UNDP Database	Mali	GAZ	GAZ:00000584	anthropogenic environment	ENVO	ENVO:01000313	Data sources	MLI	subnational regions	1990/2017
Statistical Offices, GDL Area Database and UNDP Database	Malta	GAZ	GAZ:00004017	anthropogenic environment	ENVO	ENVO:01000313	Data sources	MLT	subnational regions	1990/2017
Statistical Offices, GDL Area Database and UNDP Database	Myanmar	GAZ	GAZ:00006899	anthropogenic environment	ENVO	ENVO:01000313	Data sources	MMR	subnational regions	1990/2017
Statistical Offices, GDL Area Database and UNDP Database	Montenegro	GAZ	GAZ:00006898	anthropogenic environment	ENVO	ENVO:01000313	Data sources	MNE	subnational regions	1990/2017
Statistical Offices, GDL Area Database and UNDP Database	Mongolia	GAZ	GAZ:00008744	anthropogenic environment	ENVO	ENVO:01000313	Data sources	MNG	subnational regions	1990/2017
Statistical Offices, GDL Area Database and UNDP Database	Mozambique	GAZ	GAZ:00001100	anthropogenic environment	ENVO	ENVO:01000313	Data sources	MOZ	subnational regions	1990/2017
Statistical Offices, GDL Area Database and UNDP Database	Mauritania	GAZ	GAZ:00000583	anthropogenic environment	ENVO	ENVO:01000313	Data sources	MRT	subnational regions	1990/2017
Statistical Offices, GDL Area Database and UNDP Database	Mauritius	GAZ	GAZ:00003745	anthropogenic environment	ENVO	ENVO:01000313	Data sources	MUS	subnational regions	1990/2017
Statistical Offices, GDL Area Database and UNDP Database	Malawi	GAZ	GAZ:00001105	anthropogenic environment	ENVO	ENVO:01000313	Data sources	MWI	subnational regions	1990/2017
Statistical Offices, GDL Area Database and UNDP Database	Malaysia	GAZ	GAZ:00003902	anthropogenic environment	ENVO	ENVO:01000313	Data sources	MYS	subnational regions	1990/2017
Statistical Offices, GDL Area Database and UNDP Database	Namibia	GAZ	GAZ:00001096	anthropogenic environment	ENVO	ENVO:01000313	Data sources	NAM	subnational regions	1990/2017
Statistical Offices, GDL Area Database and UNDP Database	Niger	GAZ	GAZ:00000585	anthropogenic environment	ENVO	ENVO:01000313	Data sources	NER	subnational regions	1990/2017
Statistical Offices, GDL Area Database and UNDP Database	Nigeria	GAZ	GAZ:00000912	anthropogenic environment	ENVO	ENVO:01000313	Data sources	NGA	subnational regions	1990/2017
Statistical Offices, GDL Area Database and UNDP Database	Nicaragua	GAZ	GAZ:00002978	anthropogenic environment	ENVO	ENVO:01000313	Data sources	NIC	subnational regions	1990/2017
Statistical Offices, GDL Area Database and UNDP Database	The Netherlands	GAZ	GAZ:00002946	anthropogenic environment	ENVO	ENVO:01000313	Data sources	NLD	subnational regions	1990/2017
Statistical Offices, GDL Area Database and UNDP Database	Kingdom of Norway	GAZ	GAZ:00002699	anthropogenic environment	ENVO	ENVO:01000313	Data sources	NOR	subnational regions	1990/2017
Statistical Offices, GDL Area Database and UNDP Database	Nepal	GAZ	GAZ:00004399	anthropogenic environment	ENVO	ENVO:01000313	Data sources	NPL	subnational regions	1990/2017
Statistical Offices, GDL Area Database and UNDP Database	New Zealand	GAZ	GAZ:00000469	anthropogenic environment	ENVO	ENVO:01000313	Data sources	NZL	subnational regions	1990/2017
Statistical Offices, GDL Area Database and UNDP Database	Pakistan	GAZ	GAZ:00005246	anthropogenic environment	ENVO	ENVO:01000313	Data sources	PAK	subnational regions	1990/2017
Statistical Offices, GDL Area Database and UNDP Database	Panama	GAZ	GAZ:00002892	anthropogenic environment	ENVO	ENVO:01000313	Data sources	PAN	subnational regions	1990/2017
Statistical Offices, GDL Area Database and UNDP Database	Peru	GAZ	GAZ:00002932	anthropogenic environment	ENVO	ENVO:01000313	Data sources	PER	subnational regions	1990/2017
Statistical Offices, GDL Area Database and UNDP Database	The Philippines	GAZ	GAZ:00004525	anthropogenic environment	ENVO	ENVO:01000313	Data sources	PHL	subnational regions	1990/2017
Statistical Offices, GDL Area Database and UNDP Database	Poland	GAZ	GAZ:00002939	anthropogenic environment	ENVO	ENVO:01000313	Data sources	POL	subnational regions	1990/2017
Statistical Offices, GDL Area Database and UNDP Database	Portuguese Republic	GAZ	GAZ:00002944	anthropogenic environment	ENVO	ENVO:01000313	Data sources	PRT	subnational regions	1990/2017
Statistical Offices, GDL Area Database and UNDP Database	Paraguay	GAZ	GAZ:00002933	anthropogenic environment	ENVO	ENVO:01000313	Data sources	PRY	subnational regions	1990/2017
Statistical Offices, GDL Area Database and UNDP Database	Palestinian Territories	GAZ	GAZ:00002475	anthropogenic environment	ENVO	ENVO:01000313	Data sources	PSE	subnational regions	1990/2017
Statistical Offices, GDL Area Database and UNDP Database	Romania	GAZ	GAZ:00002951	anthropogenic environment	ENVO	ENVO:01000313	Data sources	ROU	subnational regions	1990/2017
Statistical Offices, GDL Area Database and UNDP Database	Russia	GAZ	GAZ:00002721	anthropogenic environment	ENVO	ENVO:01000313	Data sources	RUS	subnational regions	1990/2017
Statistical Offices, GDL Area Database and UNDP Database	Rwanda	GAZ	GAZ:00001087	anthropogenic environment	ENVO	ENVO:01000313	Data sources	RWA	subnational regions	1990/2017
Statistical Offices, GDL Area Database and UNDP Database	Saudi Arabia	GAZ	GAZ:00005279	anthropogenic environment	ENVO	ENVO:01000313	Data sources	SAU	subnational regions	1990/2017
Statistical Offices, GDL Area Database and UNDP Database	Sudan	GAZ	GAZ:00000560	anthropogenic environment	ENVO	ENVO:01000313	Data sources	SDN	subnational regions	1990/2017
Statistical Offices, GDL Area Database and UNDP Database	Senegal	GAZ	GAZ:00000913	anthropogenic environment	ENVO	ENVO:01000313	Data sources	SEN	subnational regions	1990/2017
Statistical Offices, GDL Area Database and UNDP Database	Sierra Leone	GAZ	GAZ:00000914	anthropogenic environment	ENVO	ENVO:01000313	Data sources	SLE	subnational regions	1990/2017
Statistical Offices, GDL Area Database and UNDP Database	El Salvador	GAZ	GAZ:00002935	anthropogenic environment	ENVO	ENVO:01000313	Data sources	SLV	subnational regions	1990/2017
Statistical Offices, GDL Area Database and UNDP Database	Somalia	GAZ	GAZ:00001104	anthropogenic environment	ENVO	ENVO:01000313	Data sources	SOM	subnational regions	1990/2017
Statistical Offices, GDL Area Database and UNDP Database	Serbia	GAZ	GAZ:00002957	anthropogenic environment	ENVO	ENVO:01000313	Data sources	SRB	subnational regions	1990/2017
Statistical Offices, GDL Area Database and UNDP Database	South Sudan	GAZ	GAZ:00233439	anthropogenic environment	ENVO	ENVO:01000313	Data sources	SSD	subnational regions	1990/2017
Statistical Offices, GDL Area Database and UNDP Database	Sao Tome and Principe	GAZ	GAZ:00006927	anthropogenic environment	ENVO	ENVO:01000313	Data sources	STP	subnational regions	1990/2017
Statistical Offices, GDL Area Database and UNDP Database	Suriname	GAZ	GAZ:00002525	anthropogenic environment	ENVO	ENVO:01000313	Data sources	SUR	subnational regions	1990/2017
Statistical Offices, GDL Area Database and UNDP Database	Slovak Republic	GAZ	GAZ:00002956	anthropogenic environment	ENVO	ENVO:01000313	Data sources	SVK	subnational regions	1990/2017
Statistical Offices, GDL Area Database and UNDP Database	Slovenia	GAZ	GAZ:00002955	anthropogenic environment	ENVO	ENVO:01000313	Data sources	SVN	subnational regions	1990/2017
Statistical Offices, GDL Area Database and UNDP Database	Sweden	GAZ	GAZ:00002729	anthropogenic environment	ENVO	ENVO:01000313	Data sources	SWE	subnational regions	1990/2017
Statistical Offices, GDL Area Database and UNDP Database	Swaziland	GAZ	GAZ:00001099	anthropogenic environment	ENVO	ENVO:01000313	Data sources	SWZ	subnational regions	1990/2017
Statistical Offices, GDL Area Database and UNDP Database	Syria	GAZ	GAZ:00002474	anthropogenic environment	ENVO	ENVO:01000313	Data sources	SYR	subnational regions	1990/2017
Statistical Offices, GDL Area Database and UNDP Database	Chad	GAZ	GAZ:00000586	anthropogenic environment	ENVO	ENVO:01000313	Data sources	TCD	subnational regions	1990/2017
Statistical Offices, GDL Area Database and UNDP Database	Togo	GAZ	GAZ:00000915	anthropogenic environment	ENVO	ENVO:01000313	Data sources	TGO	subnational regions	1990/2017
Statistical Offices, GDL Area Database and UNDP Database	Thailand	GAZ	GAZ:00003744	anthropogenic environment	ENVO	ENVO:01000313	Data sources	THA	subnational regions	1990/2017
Statistical Offices, GDL Area Database and UNDP Database	Tajikistan	GAZ	GAZ:00006912	anthropogenic environment	ENVO	ENVO:01000313	Data sources	TJK	subnational regions	1990/2017
Statistical Offices, GDL Area Database and UNDP Database	Turkmenistan	GAZ	GAZ:00005018	anthropogenic environment	ENVO	ENVO:01000313	Data sources	TKM	subnational regions	1990/2017
Statistical Offices, GDL Area Database and UNDP Database	Timor-Leste	GAZ	GAZ:00006913	anthropogenic environment	ENVO	ENVO:01000313	Data sources	TLS	subnational regions	1990/2017
Statistical Offices, GDL Area Database and UNDP Database	Trinidad and Tobago	GAZ	GAZ:00003767	anthropogenic environment	ENVO	ENVO:01000313	Data sources	TTO	subnational regions	1990/2017
Statistical Offices, GDL Area Database and UNDP Database	Tunisia	GAZ	GAZ:00000562	anthropogenic environment	ENVO	ENVO:01000313	Data sources	TUN	subnational regions	1990/2017
Statistical Offices, GDL Area Database and UNDP Database	Turkey	GAZ	GAZ:00000558	anthropogenic environment	ENVO	ENVO:01000313	Data sources	TUR	subnational regions	1990/2017
Statistical Offices, GDL Area Database and UNDP Database	Tanzania	GAZ	GAZ:00001103	anthropogenic environment	ENVO	ENVO:01000313	Data sources	TZA	subnational regions	1990/2017
Statistical Offices, GDL Area Database and UNDP Database	Uganda	GAZ	GAZ:00001102	anthropogenic environment	ENVO	ENVO:01000313	Data sources	UGA	subnational regions	1990/2017
Statistical Offices, GDL Area Database and UNDP Database	Ukraine	GAZ	GAZ:00002724	anthropogenic environment	ENVO	ENVO:01000313	Data sources	UKR	subnational regions	1990/2017
Statistical Offices, GDL Area Database and UNDP Database	Uruguay	GAZ	GAZ:00002930	anthropogenic environment	ENVO	ENVO:01000313	Data sources	URY	subnational regions	1990/2017
Statistical Offices, GDL Area Database and UNDP Database	United States of America	GAZ	GAZ:00002459	anthropogenic environment	ENVO	ENVO:01000313	Data sources	USA	subnational regions	1990/2017
Statistical Offices, GDL Area Database and UNDP Database	Uzbekistan	GAZ	GAZ:00004979	anthropogenic environment	ENVO	ENVO:01000313	Data sources	UZB	subnational regions	1990/2017
Statistical Offices, GDL Area Database and UNDP Database	Venezuela	GAZ	GAZ:00002931	anthropogenic environment	ENVO	ENVO:01000313	Data sources	VEN	subnational regions	1990/2017
Statistical Offices, GDL Area Database and UNDP Database	Viet Nam	GAZ	GAZ:00003756	anthropogenic environment	ENVO	ENVO:01000313	Data sources	VNM	subnational regions	1990/2017
Statistical Offices, GDL Area Database and UNDP Database	Vanuatu	GAZ	GAZ:00006918	anthropogenic environment	ENVO	ENVO:01000313	Data sources	VUT	subnational regions	1990/2017
Statistical Offices, GDL Area Database and UNDP Database	Kosovo	GAZ	GAZ:00011337	anthropogenic environment	ENVO	ENVO:01000313	Data sources	XKO	subnational regions	1990/2017
Statistical Offices, GDL Area Database and UNDP Database	Yemen	GAZ	GAZ:00005284	anthropogenic environment	ENVO	ENVO:01000313	Data sources	YEM	subnational regions	1990/2017
Statistical Offices, GDL Area Database and UNDP Database	Republic of South Africa	GAZ	GAZ:00001094	anthropogenic environment	ENVO	ENVO:01000313	Data sources	ZAF	subnational regions	1990/2017
Statistical Offices, GDL Area Database and UNDP Database	Zambia	GAZ	GAZ:00001107	anthropogenic environment	ENVO	ENVO:01000313	Data sources	ZMB	subnational regions	1990/2017
Statistical Offices, GDL Area Database and UNDP Database	Zimbabwe	GAZ	GAZ:00001106	anthropogenic environment	ENVO	ENVO:01000313	Data sources	ZWE	subnational regions	1990/2017
