# Supplementary material for: The Subnational Human Development Database
Source: Sci Data. 2019 Mar 12;6:190038. doi: 10.1038/sdata.2019.38 (PMC6413757; doi:10.1038/sdata.2019.38)
Supplement: Supplementary file 1 [file sdata201938-isa1.zip › a_Smits406A_assay.txt]

Sample Name	Protocol REF	Protocol REF	Assay Name	Raw Data File	Comment[Data Repository]	Comment[Data Record Accession]	Comment[Data Record URI]
AFG	Estimating the SHDI components	Data Processing	AFG data in Subnational Human Development Database	SHDI-Database 1990-2017.zip	figshare	doi:10.6084/m9.figshare.c.4353632	https://doi.org/10.6084/m9.figshare.c.4353632
AGO	Estimating the SHDI components	Data Processing	AGO data in Subnational Human Development Database	SHDI-Database 1990-2017.zip	figshare	doi:10.6084/m9.figshare.c.4353632	https://doi.org/10.6084/m9.figshare.c.4353632
ALB	Estimating the SHDI components	Data Processing	ALB data in Subnational Human Development Database	SHDI-Database 1990-2017.zip	figshare	doi:10.6084/m9.figshare.c.4353632	https://doi.org/10.6084/m9.figshare.c.4353632
ARG	Estimating the SHDI components	Data Processing	ARG data in Subnational Human Development Database	SHDI-Database 1990-2017.zip	figshare	doi:10.6084/m9.figshare.c.4353632	https://doi.org/10.6084/m9.figshare.c.4353632
ARM	Estimating the SHDI components	Data Processing	ARM data in Subnational Human Development Database	SHDI-Database 1990-2017.zip	figshare	doi:10.6084/m9.figshare.c.4353632	https://doi.org/10.6084/m9.figshare.c.4353632
AUS	Estimating the SHDI components	Data Processing	AUS data in Subnational Human Development Database	SHDI-Database 1990-2017.zip	figshare	doi:10.6084/m9.figshare.c.4353632	https://doi.org/10.6084/m9.figshare.c.4353632
AUT	Estimating the SHDI components	Data Processing	AUT data in Subnational Human Development Database	SHDI-Database 1990-2017.zip	figshare	doi:10.6084/m9.figshare.c.4353632	https://doi.org/10.6084/m9.figshare.c.4353632
AZE	Estimating the SHDI components	Data Processing	AZE data in Subnational Human Development Database	SHDI-Database 1990-2017.zip	figshare	doi:10.6084/m9.figshare.c.4353632	https://doi.org/10.6084/m9.figshare.c.4353632
BDI	Estimating the SHDI components	Data Processing	BDI data in Subnational Human Development Database	SHDI-Database 1990-2017.zip	figshare	doi:10.6084/m9.figshare.c.4353632	https://doi.org/10.6084/m9.figshare.c.4353632
BEL	Estimating the SHDI components	Data Processing	BEL data in Subnational Human Development Database	SHDI-Database 1990-2017.zip	figshare	doi:10.6084/m9.figshare.c.4353632	https://doi.org/10.6084/m9.figshare.c.4353632
BEN	Estimating the SHDI components	Data Processing	BEN data in Subnational Human Development Database	SHDI-Database 1990-2017.zip	figshare	doi:10.6084/m9.figshare.c.4353632	https://doi.org/10.6084/m9.figshare.c.4353632
BFA	Estimating the SHDI components	Data Processing	BFA data in Subnational Human Development Database	SHDI-Database 1990-2017.zip	figshare	doi:10.6084/m9.figshare.c.4353632	https://doi.org/10.6084/m9.figshare.c.4353632
BGD	Estimating the SHDI components	Data Processing	BGD data in Subnational Human Development Database	SHDI-Database 1990-2017.zip	figshare	doi:10.6084/m9.figshare.c.4353632	https://doi.org/10.6084/m9.figshare.c.4353632
BGR	Estimating the SHDI components	Data Processing	BGR data in Subnational Human Development Database	SHDI-Database 1990-2017.zip	figshare	doi:10.6084/m9.figshare.c.4353632	https://doi.org/10.6084/m9.figshare.c.4353632
BIH	Estimating the SHDI components	Data Processing	BIH data in Subnational Human Development Database	SHDI-Database 1990-2017.zip	figshare	doi:10.6084/m9.figshare.c.4353632	https://doi.org/10.6084/m9.figshare.c.4353632
BLR	Estimating the SHDI components	Data Processing	BLR data in Subnational Human Development Database	SHDI-Database 1990-2017.zip	figshare	doi:10.6084/m9.figshare.c.4353632	https://doi.org/10.6084/m9.figshare.c.4353632
BLZ	Estimating the SHDI components	Data Processing	BLZ data in Subnational Human Development Database	SHDI-Database 1990-2017.zip	figshare	doi:10.6084/m9.figshare.c.4353632	https://doi.org/10.6084/m9.figshare.c.4353632
BOL	Estimating the SHDI components	Data Processing	BOL data in Subnational Human Development Database	SHDI-Database 1990-2017.zip	figshare	doi:10.6084/m9.figshare.c.4353632	https://doi.org/10.6084/m9.figshare.c.4353632
BRA	Estimating the SHDI components	Data Processing	BRA data in Subnational Human Development Database	SHDI-Database 1990-2017.zip	figshare	doi:10.6084/m9.figshare.c.4353632	https://doi.org/10.6084/m9.figshare.c.4353632
BRB	Estimating the SHDI components	Data Processing	BRB data in Subnational Human Development Database	SHDI-Database 1990-2017.zip	figshare	doi:10.6084/m9.figshare.c.4353632	https://doi.org/10.6084/m9.figshare.c.4353632
BTN	Estimating the SHDI components	Data Processing	BTN data in Subnational Human Development Database	SHDI-Database 1990-2017.zip	figshare	doi:10.6084/m9.figshare.c.4353632	https://doi.org/10.6084/m9.figshare.c.4353632
BWA	Estimating the SHDI components	Data Processing	BWA data in Subnational Human Development Database	SHDI-Database 1990-2017.zip	figshare	doi:10.6084/m9.figshare.c.4353632	https://doi.org/10.6084/m9.figshare.c.4353632
CAF	Estimating the SHDI components	Data Processing	CAF data in Subnational Human Development Database	SHDI-Database 1990-2017.zip	figshare	doi:10.6084/m9.figshare.c.4353632	https://doi.org/10.6084/m9.figshare.c.4353632
CAN	Estimating the SHDI components	Data Processing	CAN data in Subnational Human Development Database	SHDI-Database 1990-2017.zip	figshare	doi:10.6084/m9.figshare.c.4353632	https://doi.org/10.6084/m9.figshare.c.4353632
CHE	Estimating the SHDI components	Data Processing	CHE data in Subnational Human Development Database	SHDI-Database 1990-2017.zip	figshare	doi:10.6084/m9.figshare.c.4353632	https://doi.org/10.6084/m9.figshare.c.4353632
CHL	Estimating the SHDI components	Data Processing	CHL data in Subnational Human Development Database	SHDI-Database 1990-2017.zip	figshare	doi:10.6084/m9.figshare.c.4353632	https://doi.org/10.6084/m9.figshare.c.4353632
CHN	Estimating the SHDI components	Data Processing	CHN data in Subnational Human Development Database	SHDI-Database 1990-2017.zip	figshare	doi:10.6084/m9.figshare.c.4353632	https://doi.org/10.6084/m9.figshare.c.4353632
CIV	Estimating the SHDI components	Data Processing	CIV data in Subnational Human Development Database	SHDI-Database 1990-2017.zip	figshare	doi:10.6084/m9.figshare.c.4353632	https://doi.org/10.6084/m9.figshare.c.4353632
CMR	Estimating the SHDI components	Data Processing	CMR data in Subnational Human Development Database	SHDI-Database 1990-2017.zip	figshare	doi:10.6084/m9.figshare.c.4353632	https://doi.org/10.6084/m9.figshare.c.4353632
COD	Estimating the SHDI components	Data Processing	COD data in Subnational Human Development Database	SHDI-Database 1990-2017.zip	figshare	doi:10.6084/m9.figshare.c.4353632	https://doi.org/10.6084/m9.figshare.c.4353632
COG	Estimating the SHDI components	Data Processing	COG data in Subnational Human Development Database	SHDI-Database 1990-2017.zip	figshare	doi:10.6084/m9.figshare.c.4353632	https://doi.org/10.6084/m9.figshare.c.4353632
COL	Estimating the SHDI components	Data Processing	COL data in Subnational Human Development Database	SHDI-Database 1990-2017.zip	figshare	doi:10.6084/m9.figshare.c.4353632	https://doi.org/10.6084/m9.figshare.c.4353632
COM	Estimating the SHDI components	Data Processing	COM data in Subnational Human Development Database	SHDI-Database 1990-2017.zip	figshare	doi:10.6084/m9.figshare.c.4353632	https://doi.org/10.6084/m9.figshare.c.4353632
CPV	Estimating the SHDI components	Data Processing	CPV data in Subnational Human Development Database	SHDI-Database 1990-2017.zip	figshare	doi:10.6084/m9.figshare.c.4353632	https://doi.org/10.6084/m9.figshare.c.4353632
CRI	Estimating the SHDI components	Data Processing	CRI data in Subnational Human Development Database	SHDI-Database 1990-2017.zip	figshare	doi:10.6084/m9.figshare.c.4353632	https://doi.org/10.6084/m9.figshare.c.4353632
CUB	Estimating the SHDI components	Data Processing	CUB data in Subnational Human Development Database	SHDI-Database 1990-2017.zip	figshare	doi:10.6084/m9.figshare.c.4353632	https://doi.org/10.6084/m9.figshare.c.4353632
CZE	Estimating the SHDI components	Data Processing	CZE data in Subnational Human Development Database	SHDI-Database 1990-2017.zip	figshare	doi:10.6084/m9.figshare.c.4353632	https://doi.org/10.6084/m9.figshare.c.4353632
DEU	Estimating the SHDI components	Data Processing	DEU data in Subnational Human Development Database	SHDI-Database 1990-2017.zip	figshare	doi:10.6084/m9.figshare.c.4353632	https://doi.org/10.6084/m9.figshare.c.4353632
DJI	Estimating the SHDI components	Data Processing	DJI data in Subnational Human Development Database	SHDI-Database 1990-2017.zip	figshare	doi:10.6084/m9.figshare.c.4353632	https://doi.org/10.6084/m9.figshare.c.4353632
DNK	Estimating the SHDI components	Data Processing	DNK data in Subnational Human Development Database	SHDI-Database 1990-2017.zip	figshare	doi:10.6084/m9.figshare.c.4353632	https://doi.org/10.6084/m9.figshare.c.4353632
DOM	Estimating the SHDI components	Data Processing	DOM data in Subnational Human Development Database	SHDI-Database 1990-2017.zip	figshare	doi:10.6084/m9.figshare.c.4353632	https://doi.org/10.6084/m9.figshare.c.4353632
DZA	Estimating the SHDI components	Data Processing	DZA data in Subnational Human Development Database	SHDI-Database 1990-2017.zip	figshare	doi:10.6084/m9.figshare.c.4353632	https://doi.org/10.6084/m9.figshare.c.4353632
ECU	Estimating the SHDI components	Data Processing	ECU data in Subnational Human Development Database	SHDI-Database 1990-2017.zip	figshare	doi:10.6084/m9.figshare.c.4353632	https://doi.org/10.6084/m9.figshare.c.4353632
EGY	Estimating the SHDI components	Data Processing	EGY data in Subnational Human Development Database	SHDI-Database 1990-2017.zip	figshare	doi:10.6084/m9.figshare.c.4353632	https://doi.org/10.6084/m9.figshare.c.4353632
ERI	Estimating the SHDI components	Data Processing	ERI data in Subnational Human Development Database	SHDI-Database 1990-2017.zip	figshare	doi:10.6084/m9.figshare.c.4353632	https://doi.org/10.6084/m9.figshare.c.4353632
ESP	Estimating the SHDI components	Data Processing	ESP data in Subnational Human Development Database	SHDI-Database 1990-2017.zip	figshare	doi:10.6084/m9.figshare.c.4353632	https://doi.org/10.6084/m9.figshare.c.4353632
EST	Estimating the SHDI components	Data Processing	EST data in Subnational Human Development Database	SHDI-Database 1990-2017.zip	figshare	doi:10.6084/m9.figshare.c.4353632	https://doi.org/10.6084/m9.figshare.c.4353632
ETH	Estimating the SHDI components	Data Processing	ETH data in Subnational Human Development Database	SHDI-Database 1990-2017.zip	figshare	doi:10.6084/m9.figshare.c.4353632	https://doi.org/10.6084/m9.figshare.c.4353632
FIN	Estimating the SHDI components	Data Processing	FIN data in Subnational Human Development Database	SHDI-Database 1990-2017.zip	figshare	doi:10.6084/m9.figshare.c.4353632	https://doi.org/10.6084/m9.figshare.c.4353632
FJI	Estimating the SHDI components	Data Processing	FJI data in Subnational Human Development Database	SHDI-Database 1990-2017.zip	figshare	doi:10.6084/m9.figshare.c.4353632	https://doi.org/10.6084/m9.figshare.c.4353632
FRA	Estimating the SHDI components	Data Processing	FRA data in Subnational Human Development Database	SHDI-Database 1990-2017.zip	figshare	doi:10.6084/m9.figshare.c.4353632	https://doi.org/10.6084/m9.figshare.c.4353632
GAB	Estimating the SHDI components	Data Processing	GAB data in Subnational Human Development Database	SHDI-Database 1990-2017.zip	figshare	doi:10.6084/m9.figshare.c.4353632	https://doi.org/10.6084/m9.figshare.c.4353632
GBR	Estimating the SHDI components	Data Processing	GBR data in Subnational Human Development Database	SHDI-Database 1990-2017.zip	figshare	doi:10.6084/m9.figshare.c.4353632	https://doi.org/10.6084/m9.figshare.c.4353632
GEO	Estimating the SHDI components	Data Processing	GEO data in Subnational Human Development Database	SHDI-Database 1990-2017.zip	figshare	doi:10.6084/m9.figshare.c.4353632	https://doi.org/10.6084/m9.figshare.c.4353632
GHA	Estimating the SHDI components	Data Processing	GHA data in Subnational Human Development Database	SHDI-Database 1990-2017.zip	figshare	doi:10.6084/m9.figshare.c.4353632	https://doi.org/10.6084/m9.figshare.c.4353632
GIN	Estimating the SHDI components	Data Processing	GIN data in Subnational Human Development Database	SHDI-Database 1990-2017.zip	figshare	doi:10.6084/m9.figshare.c.4353632	https://doi.org/10.6084/m9.figshare.c.4353632
GMB	Estimating the SHDI components	Data Processing	GMB data in Subnational Human Development Database	SHDI-Database 1990-2017.zip	figshare	doi:10.6084/m9.figshare.c.4353632	https://doi.org/10.6084/m9.figshare.c.4353632
GNB	Estimating the SHDI components	Data Processing	GNB data in Subnational Human Development Database	SHDI-Database 1990-2017.zip	figshare	doi:10.6084/m9.figshare.c.4353632	https://doi.org/10.6084/m9.figshare.c.4353632
GNQ	Estimating the SHDI components	Data Processing	GNQ data in Subnational Human Development Database	SHDI-Database 1990-2017.zip	figshare	doi:10.6084/m9.figshare.c.4353632	https://doi.org/10.6084/m9.figshare.c.4353632
GRC	Estimating the SHDI components	Data Processing	GRC data in Subnational Human Development Database	SHDI-Database 1990-2017.zip	figshare	doi:10.6084/m9.figshare.c.4353632	https://doi.org/10.6084/m9.figshare.c.4353632
GTM	Estimating the SHDI components	Data Processing	GTM data in Subnational Human Development Database	SHDI-Database 1990-2017.zip	figshare	doi:10.6084/m9.figshare.c.4353632	https://doi.org/10.6084/m9.figshare.c.4353632
GUY	Estimating the SHDI components	Data Processing	GUY data in Subnational Human Development Database	SHDI-Database 1990-2017.zip	figshare	doi:10.6084/m9.figshare.c.4353632	https://doi.org/10.6084/m9.figshare.c.4353632
HND	Estimating the SHDI components	Data Processing	HND data in Subnational Human Development Database	SHDI-Database 1990-2017.zip	figshare	doi:10.6084/m9.figshare.c.4353632	https://doi.org/10.6084/m9.figshare.c.4353632
HRV	Estimating the SHDI components	Data Processing	HRV data in Subnational Human Development Database	SHDI-Database 1990-2017.zip	figshare	doi:10.6084/m9.figshare.c.4353632	https://doi.org/10.6084/m9.figshare.c.4353632
HTI	Estimating the SHDI components	Data Processing	HTI data in Subnational Human Development Database	SHDI-Database 1990-2017.zip	figshare	doi:10.6084/m9.figshare.c.4353632	https://doi.org/10.6084/m9.figshare.c.4353632
HUN	Estimating the SHDI components	Data Processing	HUN data in Subnational Human Development Database	SHDI-Database 1990-2017.zip	figshare	doi:10.6084/m9.figshare.c.4353632	https://doi.org/10.6084/m9.figshare.c.4353632
IDN	Estimating the SHDI components	Data Processing	IDN data in Subnational Human Development Database	SHDI-Database 1990-2017.zip	figshare	doi:10.6084/m9.figshare.c.4353632	https://doi.org/10.6084/m9.figshare.c.4353632
IND	Estimating the SHDI components	Data Processing	IND data in Subnational Human Development Database	SHDI-Database 1990-2017.zip	figshare	doi:10.6084/m9.figshare.c.4353632	https://doi.org/10.6084/m9.figshare.c.4353632
IRL	Estimating the SHDI components	Data Processing	IRL data in Subnational Human Development Database	SHDI-Database 1990-2017.zip	figshare	doi:10.6084/m9.figshare.c.4353632	https://doi.org/10.6084/m9.figshare.c.4353632
IRN	Estimating the SHDI components	Data Processing	IRN data in Subnational Human Development Database	SHDI-Database 1990-2017.zip	figshare	doi:10.6084/m9.figshare.c.4353632	https://doi.org/10.6084/m9.figshare.c.4353632
IRQ	Estimating the SHDI components	Data Processing	IRQ data in Subnational Human Development Database	SHDI-Database 1990-2017.zip	figshare	doi:10.6084/m9.figshare.c.4353632	https://doi.org/10.6084/m9.figshare.c.4353632
ITA	Estimating the SHDI components	Data Processing	ITA data in Subnational Human Development Database	SHDI-Database 1990-2017.zip	figshare	doi:10.6084/m9.figshare.c.4353632	https://doi.org/10.6084/m9.figshare.c.4353632
JAM	Estimating the SHDI components	Data Processing	JAM data in Subnational Human Development Database	SHDI-Database 1990-2017.zip	figshare	doi:10.6084/m9.figshare.c.4353632	https://doi.org/10.6084/m9.figshare.c.4353632
JOR	Estimating the SHDI components	Data Processing	JOR data in Subnational Human Development Database	SHDI-Database 1990-2017.zip	figshare	doi:10.6084/m9.figshare.c.4353632	https://doi.org/10.6084/m9.figshare.c.4353632
JPN	Estimating the SHDI components	Data Processing	JPN data in Subnational Human Development Database	SHDI-Database 1990-2017.zip	figshare	doi:10.6084/m9.figshare.c.4353632	https://doi.org/10.6084/m9.figshare.c.4353632
KAZ	Estimating the SHDI components	Data Processing	KAZ data in Subnational Human Development Database	SHDI-Database 1990-2017.zip	figshare	doi:10.6084/m9.figshare.c.4353632	https://doi.org/10.6084/m9.figshare.c.4353632
KEN	Estimating the SHDI components	Data Processing	KEN data in Subnational Human Development Database	SHDI-Database 1990-2017.zip	figshare	doi:10.6084/m9.figshare.c.4353632	https://doi.org/10.6084/m9.figshare.c.4353632
KGZ	Estimating the SHDI components	Data Processing	KGZ data in Subnational Human Development Database	SHDI-Database 1990-2017.zip	figshare	doi:10.6084/m9.figshare.c.4353632	https://doi.org/10.6084/m9.figshare.c.4353632
KHM	Estimating the SHDI components	Data Processing	KHM data in Subnational Human Development Database	SHDI-Database 1990-2017.zip	figshare	doi:10.6084/m9.figshare.c.4353632	https://doi.org/10.6084/m9.figshare.c.4353632
KOR	Estimating the SHDI components	Data Processing	KOR data in Subnational Human Development Database	SHDI-Database 1990-2017.zip	figshare	doi:10.6084/m9.figshare.c.4353632	https://doi.org/10.6084/m9.figshare.c.4353632
KWT	Estimating the SHDI components	Data Processing	KWT data in Subnational Human Development Database	SHDI-Database 1990-2017.zip	figshare	doi:10.6084/m9.figshare.c.4353632	https://doi.org/10.6084/m9.figshare.c.4353632
LAO	Estimating the SHDI components	Data Processing	LAO data in Subnational Human Development Database	SHDI-Database 1990-2017.zip	figshare	doi:10.6084/m9.figshare.c.4353632	https://doi.org/10.6084/m9.figshare.c.4353632
LBN	Estimating the SHDI components	Data Processing	LBN data in Subnational Human Development Database	SHDI-Database 1990-2017.zip	figshare	doi:10.6084/m9.figshare.c.4353632	https://doi.org/10.6084/m9.figshare.c.4353632
LBR	Estimating the SHDI components	Data Processing	LBR data in Subnational Human Development Database	SHDI-Database 1990-2017.zip	figshare	doi:10.6084/m9.figshare.c.4353632	https://doi.org/10.6084/m9.figshare.c.4353632
LBY	Estimating the SHDI components	Data Processing	LBY data in Subnational Human Development Database	SHDI-Database 1990-2017.zip	figshare	doi:10.6084/m9.figshare.c.4353632	https://doi.org/10.6084/m9.figshare.c.4353632
LSO	Estimating the SHDI components	Data Processing	LSO data in Subnational Human Development Database	SHDI-Database 1990-2017.zip	figshare	doi:10.6084/m9.figshare.c.4353632	https://doi.org/10.6084/m9.figshare.c.4353632
LTU	Estimating the SHDI components	Data Processing	LTU data in Subnational Human Development Database	SHDI-Database 1990-2017.zip	figshare	doi:10.6084/m9.figshare.c.4353632	https://doi.org/10.6084/m9.figshare.c.4353632
LVA	Estimating the SHDI components	Data Processing	LVA data in Subnational Human Development Database	SHDI-Database 1990-2017.zip	figshare	doi:10.6084/m9.figshare.c.4353632	https://doi.org/10.6084/m9.figshare.c.4353632
MAR	Estimating the SHDI components	Data Processing	MAR data in Subnational Human Development Database	SHDI-Database 1990-2017.zip	figshare	doi:10.6084/m9.figshare.c.4353632	https://doi.org/10.6084/m9.figshare.c.4353632
MDA	Estimating the SHDI components	Data Processing	MDA data in Subnational Human Development Database	SHDI-Database 1990-2017.zip	figshare	doi:10.6084/m9.figshare.c.4353632	https://doi.org/10.6084/m9.figshare.c.4353632
MDG	Estimating the SHDI components	Data Processing	MDG data in Subnational Human Development Database	SHDI-Database 1990-2017.zip	figshare	doi:10.6084/m9.figshare.c.4353632	https://doi.org/10.6084/m9.figshare.c.4353632
MDV	Estimating the SHDI components	Data Processing	MDV data in Subnational Human Development Database	SHDI-Database 1990-2017.zip	figshare	doi:10.6084/m9.figshare.c.4353632	https://doi.org/10.6084/m9.figshare.c.4353632
MEX	Estimating the SHDI components	Data Processing	MEX data in Subnational Human Development Database	SHDI-Database 1990-2017.zip	figshare	doi:10.6084/m9.figshare.c.4353632	https://doi.org/10.6084/m9.figshare.c.4353632
MKD	Estimating the SHDI components	Data Processing	MKD data in Subnational Human Development Database	SHDI-Database 1990-2017.zip	figshare	doi:10.6084/m9.figshare.c.4353632	https://doi.org/10.6084/m9.figshare.c.4353632
MLI	Estimating the SHDI components	Data Processing	MLI data in Subnational Human Development Database	SHDI-Database 1990-2017.zip	figshare	doi:10.6084/m9.figshare.c.4353632	https://doi.org/10.6084/m9.figshare.c.4353632
MLT	Estimating the SHDI components	Data Processing	MLT data in Subnational Human Development Database	SHDI-Database 1990-2017.zip	figshare	doi:10.6084/m9.figshare.c.4353632	https://doi.org/10.6084/m9.figshare.c.4353632
MMR	Estimating the SHDI components	Data Processing	MMR data in Subnational Human Development Database	SHDI-Database 1990-2017.zip	figshare	doi:10.6084/m9.figshare.c.4353632	https://doi.org/10.6084/m9.figshare.c.4353632
MNE	Estimating the SHDI components	Data Processing	MNE data in Subnational Human Development Database	SHDI-Database 1990-2017.zip	figshare	doi:10.6084/m9.figshare.c.4353632	https://doi.org/10.6084/m9.figshare.c.4353632
MNG	Estimating the SHDI components	Data Processing	MNG data in Subnational Human Development Database	SHDI-Database 1990-2017.zip	figshare	doi:10.6084/m9.figshare.c.4353632	https://doi.org/10.6084/m9.figshare.c.4353632
MOZ	Estimating the SHDI components	Data Processing	MOZ data in Subnational Human Development Database	SHDI-Database 1990-2017.zip	figshare	doi:10.6084/m9.figshare.c.4353632	https://doi.org/10.6084/m9.figshare.c.4353632
MRT	Estimating the SHDI components	Data Processing	MRT data in Subnational Human Development Database	SHDI-Database 1990-2017.zip	figshare	doi:10.6084/m9.figshare.c.4353632	https://doi.org/10.6084/m9.figshare.c.4353632
MUS	Estimating the SHDI components	Data Processing	MUS data in Subnational Human Development Database	SHDI-Database 1990-2017.zip	figshare	doi:10.6084/m9.figshare.c.4353632	https://doi.org/10.6084/m9.figshare.c.4353632
MWI	Estimating the SHDI components	Data Processing	MWI data in Subnational Human Development Database	SHDI-Database 1990-2017.zip	figshare	doi:10.6084/m9.figshare.c.4353632	https://doi.org/10.6084/m9.figshare.c.4353632
MYS	Estimating the SHDI components	Data Processing	MYS data in Subnational Human Development Database	SHDI-Database 1990-2017.zip	figshare	doi:10.6084/m9.figshare.c.4353632	https://doi.org/10.6084/m9.figshare.c.4353632
NAM	Estimating the SHDI components	Data Processing	NAM data in Subnational Human Development Database	SHDI-Database 1990-2017.zip	figshare	doi:10.6084/m9.figshare.c.4353632	https://doi.org/10.6084/m9.figshare.c.4353632
NER	Estimating the SHDI components	Data Processing	NER data in Subnational Human Development Database	SHDI-Database 1990-2017.zip	figshare	doi:10.6084/m9.figshare.c.4353632	https://doi.org/10.6084/m9.figshare.c.4353632
NGA	Estimating the SHDI components	Data Processing	NGA data in Subnational Human Development Database	SHDI-Database 1990-2017.zip	figshare	doi:10.6084/m9.figshare.c.4353632	https://doi.org/10.6084/m9.figshare.c.4353632
NIC	Estimating the SHDI components	Data Processing	NIC data in Subnational Human Development Database	SHDI-Database 1990-2017.zip	figshare	doi:10.6084/m9.figshare.c.4353632	https://doi.org/10.6084/m9.figshare.c.4353632
NLD	Estimating the SHDI components	Data Processing	NLD data in Subnational Human Development Database	SHDI-Database 1990-2017.zip	figshare	doi:10.6084/m9.figshare.c.4353632	https://doi.org/10.6084/m9.figshare.c.4353632
NOR	Estimating the SHDI components	Data Processing	NOR data in Subnational Human Development Database	SHDI-Database 1990-2017.zip	figshare	doi:10.6084/m9.figshare.c.4353632	https://doi.org/10.6084/m9.figshare.c.4353632
NPL	Estimating the SHDI components	Data Processing	NPL data in Subnational Human Development Database	SHDI-Database 1990-2017.zip	figshare	doi:10.6084/m9.figshare.c.4353632	https://doi.org/10.6084/m9.figshare.c.4353632
NZL	Estimating the SHDI components	Data Processing	NZL data in Subnational Human Development Database	SHDI-Database 1990-2017.zip	figshare	doi:10.6084/m9.figshare.c.4353632	https://doi.org/10.6084/m9.figshare.c.4353632
PAK	Estimating the SHDI components	Data Processing	PAK data in Subnational Human Development Database	SHDI-Database 1990-2017.zip	figshare	doi:10.6084/m9.figshare.c.4353632	https://doi.org/10.6084/m9.figshare.c.4353632
PAN	Estimating the SHDI components	Data Processing	PAN data in Subnational Human Development Database	SHDI-Database 1990-2017.zip	figshare	doi:10.6084/m9.figshare.c.4353632	https://doi.org/10.6084/m9.figshare.c.4353632
PER	Estimating the SHDI components	Data Processing	PER data in Subnational Human Development Database	SHDI-Database 1990-2017.zip	figshare	doi:10.6084/m9.figshare.c.4353632	https://doi.org/10.6084/m9.figshare.c.4353632
PHL	Estimating the SHDI components	Data Processing	PHL data in Subnational Human Development Database	SHDI-Database 1990-2017.zip	figshare	doi:10.6084/m9.figshare.c.4353632	https://doi.org/10.6084/m9.figshare.c.4353632
POL	Estimating the SHDI components	Data Processing	POL data in Subnational Human Development Database	SHDI-Database 1990-2017.zip	figshare	doi:10.6084/m9.figshare.c.4353632	https://doi.org/10.6084/m9.figshare.c.4353632
PRT	Estimating the SHDI components	Data Processing	PRT data in Subnational Human Development Database	SHDI-Database 1990-2017.zip	figshare	doi:10.6084/m9.figshare.c.4353632	https://doi.org/10.6084/m9.figshare.c.4353632
PRY	Estimating the SHDI components	Data Processing	PRY data in Subnational Human Development Database	SHDI-Database 1990-2017.zip	figshare	doi:10.6084/m9.figshare.c.4353632	https://doi.org/10.6084/m9.figshare.c.4353632
PSE	Estimating the SHDI components	Data Processing	PSE data in Subnational Human Development Database	SHDI-Database 1990-2017.zip	figshare	doi:10.6084/m9.figshare.c.4353632	https://doi.org/10.6084/m9.figshare.c.4353632
ROU	Estimating the SHDI components	Data Processing	ROU data in Subnational Human Development Database	SHDI-Database 1990-2017.zip	figshare	doi:10.6084/m9.figshare.c.4353632	https://doi.org/10.6084/m9.figshare.c.4353632
RUS	Estimating the SHDI components	Data Processing	RUS data in Subnational Human Development Database	SHDI-Database 1990-2017.zip	figshare	doi:10.6084/m9.figshare.c.4353632	https://doi.org/10.6084/m9.figshare.c.4353632
RWA	Estimating the SHDI components	Data Processing	RWA data in Subnational Human Development Database	SHDI-Database 1990-2017.zip	figshare	doi:10.6084/m9.figshare.c.4353632	https://doi.org/10.6084/m9.figshare.c.4353632
SAU	Estimating the SHDI components	Data Processing	SAU data in Subnational Human Development Database	SHDI-Database 1990-2017.zip	figshare	doi:10.6084/m9.figshare.c.4353632	https://doi.org/10.6084/m9.figshare.c.4353632
SDN	Estimating the SHDI components	Data Processing	SDN data in Subnational Human Development Database	SHDI-Database 1990-2017.zip	figshare	doi:10.6084/m9.figshare.c.4353632	https://doi.org/10.6084/m9.figshare.c.4353632
SEN	Estimating the SHDI components	Data Processing	SEN data in Subnational Human Development Database	SHDI-Database 1990-2017.zip	figshare	doi:10.6084/m9.figshare.c.4353632	https://doi.org/10.6084/m9.figshare.c.4353632
SLE	Estimating the SHDI components	Data Processing	SLE data in Subnational Human Development Database	SHDI-Database 1990-2017.zip	figshare	doi:10.6084/m9.figshare.c.4353632	https://doi.org/10.6084/m9.figshare.c.4353632
SLV	Estimating the SHDI components	Data Processing	SLV data in Subnational Human Development Database	SHDI-Database 1990-2017.zip	figshare	doi:10.6084/m9.figshare.c.4353632	https://doi.org/10.6084/m9.figshare.c.4353632
SOM	Estimating the SHDI components	Data Processing	SOM data in Subnational Human Development Database	SHDI-Database 1990-2017.zip	figshare	doi:10.6084/m9.figshare.c.4353632	https://doi.org/10.6084/m9.figshare.c.4353632
SRB	Estimating the SHDI components	Data Processing	SRB data in Subnational Human Development Database	SHDI-Database 1990-2017.zip	figshare	doi:10.6084/m9.figshare.c.4353632	https://doi.org/10.6084/m9.figshare.c.4353632
SSD	Estimating the SHDI components	Data Processing	SSD data in Subnational Human Development Database	SHDI-Database 1990-2017.zip	figshare	doi:10.6084/m9.figshare.c.4353632	https://doi.org/10.6084/m9.figshare.c.4353632
STP	Estimating the SHDI components	Data Processing	STP data in Subnational Human Development Database	SHDI-Database 1990-2017.zip	figshare	doi:10.6084/m9.figshare.c.4353632	https://doi.org/10.6084/m9.figshare.c.4353632
SUR	Estimating the SHDI components	Data Processing	SUR data in Subnational Human Development Database	SHDI-Database 1990-2017.zip	figshare	doi:10.6084/m9.figshare.c.4353632	https://doi.org/10.6084/m9.figshare.c.4353632
SVK	Estimating the SHDI components	Data Processing	SVK data in Subnational Human Development Database	SHDI-Database 1990-2017.zip	figshare	doi:10.6084/m9.figshare.c.4353632	https://doi.org/10.6084/m9.figshare.c.4353632
SVN	Estimating the SHDI components	Data Processing	SVN data in Subnational Human Development Database	SHDI-Database 1990-2017.zip	figshare	doi:10.6084/m9.figshare.c.4353632	https://doi.org/10.6084/m9.figshare.c.4353632
SWE	Estimating the SHDI components	Data Processing	SWE data in Subnational Human Development Database	SHDI-Database 1990-2017.zip	figshare	doi:10.6084/m9.figshare.c.4353632	https://doi.org/10.6084/m9.figshare.c.4353632
SWZ	Estimating the SHDI components	Data Processing	SWZ data in Subnational Human Development Database	SHDI-Database 1990-2017.zip	figshare	doi:10.6084/m9.figshare.c.4353632	https://doi.org/10.6084/m9.figshare.c.4353632
SYR	Estimating the SHDI components	Data Processing	SYR data in Subnational Human Development Database	SHDI-Database 1990-2017.zip	figshare	doi:10.6084/m9.figshare.c.4353632	https://doi.org/10.6084/m9.figshare.c.4353632
TCD	Estimating the SHDI components	Data Processing	TCD data in Subnational Human Development Database	SHDI-Database 1990-2017.zip	figshare	doi:10.6084/m9.figshare.c.4353632	https://doi.org/10.6084/m9.figshare.c.4353632
TGO	Estimating the SHDI components	Data Processing	TGO data in Subnational Human Development Database	SHDI-Database 1990-2017.zip	figshare	doi:10.6084/m9.figshare.c.4353632	https://doi.org/10.6084/m9.figshare.c.4353632
THA	Estimating the SHDI components	Data Processing	THA data in Subnational Human Development Database	SHDI-Database 1990-2017.zip	figshare	doi:10.6084/m9.figshare.c.4353632	https://doi.org/10.6084/m9.figshare.c.4353632
TJK	Estimating the SHDI components	Data Processing	TJK data in Subnational Human Development Database	SHDI-Database 1990-2017.zip	figshare	doi:10.6084/m9.figshare.c.4353632	https://doi.org/10.6084/m9.figshare.c.4353632
TKM	Estimating the SHDI components	Data Processing	TKM data in Subnational Human Development Database	SHDI-Database 1990-2017.zip	figshare	doi:10.6084/m9.figshare.c.4353632	https://doi.org/10.6084/m9.figshare.c.4353632
TLS	Estimating the SHDI components	Data Processing	TLS data in Subnational Human Development Database	SHDI-Database 1990-2017.zip	figshare	doi:10.6084/m9.figshare.c.4353632	https://doi.org/10.6084/m9.figshare.c.4353632
TTO	Estimating the SHDI components	Data Processing	TTO data in Subnational Human Development Database	SHDI-Database 1990-2017.zip	figshare	doi:10.6084/m9.figshare.c.4353632	https://doi.org/10.6084/m9.figshare.c.4353632
TUN	Estimating the SHDI components	Data Processing	TUN data in Subnational Human Development Database	SHDI-Database 1990-2017.zip	figshare	doi:10.6084/m9.figshare.c.4353632	https://doi.org/10.6084/m9.figshare.c.4353632
TUR	Estimating the SHDI components	Data Processing	TUR data in Subnational Human Development Database	SHDI-Database 1990-2017.zip	figshare	doi:10.6084/m9.figshare.c.4353632	https://doi.org/10.6084/m9.figshare.c.4353632
TZA	Estimating the SHDI components	Data Processing	TZA data in Subnational Human Development Database	SHDI-Database 1990-2017.zip	figshare	doi:10.6084/m9.figshare.c.4353632	https://doi.org/10.6084/m9.figshare.c.4353632
UGA	Estimating the SHDI components	Data Processing	UGA data in Subnational Human Development Database	SHDI-Database 1990-2017.zip	figshare	doi:10.6084/m9.figshare.c.4353632	https://doi.org/10.6084/m9.figshare.c.4353632
UKR	Estimating the SHDI components	Data Processing	UKR data in Subnational Human Development Database	SHDI-Database 1990-2017.zip	figshare	doi:10.6084/m9.figshare.c.4353632	https://doi.org/10.6084/m9.figshare.c.4353632
URY	Estimating the SHDI components	Data Processing	URY data in Subnational Human Development Database	SHDI-Database 1990-2017.zip	figshare	doi:10.6084/m9.figshare.c.4353632	https://doi.org/10.6084/m9.figshare.c.4353632
USA	Estimating the SHDI components	Data Processing	USA data in Subnational Human Development Database	SHDI-Database 1990-2017.zip	figshare	doi:10.6084/m9.figshare.c.4353632	https://doi.org/10.6084/m9.figshare.c.4353632
UZB	Estimating the SHDI components	Data Processing	UZB data in Subnational Human Development Database	SHDI-Database 1990-2017.zip	figshare	doi:10.6084/m9.figshare.c.4353632	https://doi.org/10.6084/m9.figshare.c.4353632
VEN	Estimating the SHDI components	Data Processing	VEN data in Subnational Human Development Database	SHDI-Database 1990-2017.zip	figshare	doi:10.6084/m9.figshare.c.4353632	https://doi.org/10.6084/m9.figshare.c.4353632
VNM	Estimating the SHDI components	Data Processing	VNM data in Subnational Human Development Database	SHDI-Database 1990-2017.zip	figshare	doi:10.6084/m9.figshare.c.4353632	https://doi.org/10.6084/m9.figshare.c.4353632
VUT	Estimating the SHDI components	Data Processing	VUT data in Subnational Human Development Database	SHDI-Database 1990-2017.zip	figshare	doi:10.6084/m9.figshare.c.4353632	https://doi.org/10.6084/m9.figshare.c.4353632
XKO	Estimating the SHDI components	Data Processing	XKO data in Subnational Human Development Database	SHDI-Database 1990-2017.zip	figshare	doi:10.6084/m9.figshare.c.4353632	https://doi.org/10.6084/m9.figshare.c.4353632
YEM	Estimating the SHDI components	Data Processing	YEM data in Subnational Human Development Database	SHDI-Database 1990-2017.zip	figshare	doi:10.6084/m9.figshare.c.4353632	https://doi.org/10.6084/m9.figshare.c.4353632
ZAF	Estimating the SHDI components	Data Processing	ZAF data in Subnational Human Development Database	SHDI-Database 1990-2017.zip	figshare	doi:10.6084/m9.figshare.c.4353632	https://doi.org/10.6084/m9.figshare.c.4353632
ZMB	Estimating the SHDI components	Data Processing	ZMB data in Subnational Human Development Database	SHDI-Database 1990-2017.zip	figshare	doi:10.6084/m9.figshare.c.4353632	https://doi.org/10.6084/m9.figshare.c.4353632
ZWE	Estimating the SHDI components	Data Processing	ZWE data in Subnational Human Development Database	SHDI-Database 1990-2017.zip	figshare	doi:10.6084/m9.figshare.c.4353632	https://doi.org/10.6084/m9.figshare.c.4353632
